# Supplementary material for: Lesion-Function Analysis from Multimodal Imaging and Normative Brain Atlases for Prediction of Cognitive Deficits in Glioma Patients
Source: Cancers (Basel). 2021 May 14;13(10):2373. doi: 10.3390/cancers13102373 (PMC8156090; doi:10.3390/cancers13102373)
Supplement: Supplementary file 1 [file cancers-13-02373-s001.zip]

Archive with 1 entries (1 files):
- cancers-1196092-supplementary.pdf
